# Supplementary material for: Why the Medicare physician fee schedule misvalues fee levels and how to fix it
Source: Health Aff Sch. 2025 Oct 1;3(10):qxaf189. doi: 10.1093/haschl/qxaf189 (PMC12508800; doi:10.1093/haschl/qxaf189)
Supplement: qxaf189_Supplementary_Data [file qxaf189_supplementary_data.zip]

Archive with 3 entries (3 files):
- coi_disclosure_Skopec.docx
- coi_disclosure_Berenson.docx
- Appendix.docx
